# Supplementary material for: Drought Severity and Nitrogen Addition Interactively Modulate Seedling Growth and Resource-Use Strategies of Quercus wutaishanica
Source: Biology (Basel). 2026 Jun 24;15(13):991. doi: 10.3390/biology15130991 (PMC13359880; doi:10.3390/biology15130991)
Supplement: Supplementary file 1 [file biology-15-00991-s001.zip]

Archive with 2 entries (2 files):
- data(Drought).xlsx
- Summary of meteorological data for Jingyuan County.xls
