# Supplementary material for: Drought Severity and Nitrogen Addition Interactively Modulate Seedling Growth and Resource-Use Strategies of Quercus wutaishanica
Source: Biology (Basel). 2026 Jun 24;15(13):991. doi: 10.3390/biology15130991 (PMC13359880; doi:10.3390/biology15130991)
Supplement: Supplementary file 1 [file biology-15-00991-s001.zip › data(Drought).xlsx]

## Sheet: S2
Independent variable	Independent variable	Dependent variable	Dependent variable	Dependent variable	Dependent variable	Dependent variable	Dependent variable	Dependent variable	Dependent variable	Dependent variable	Dependent variable	Dependent variable	Dependent variable	Dependent variable	Dependent variable	Dependent variable	Dependent variable	Dependent variable	Dependent variable	Dependent variable	Dependent variable
Nitrogen addition treatment （g N m⁻² yr⁻¹）	Drought treatmen	Leaf fresh weight / g	Leaf dry weight / g	Stem fresh weight / g	Stem dry weight / g	Root fresh weight / g	Root dry weight / g	Leaf area/cm2	Specific leaf area	Root–shoot ratio	Total biomass / g	Malondialdehyde （μmol / g FW）	Catalase (△A₂₄₀ / min · g FW)	Soluble protein (mg / g FW)	Proline （μg/g FW）	Chlorophyll content (mg/g FW)	Photosynthetic rate （μmol CO₂·m⁻²·s⁻¹）	Stomatal conductance （μmol HO₂·m⁻²·s⁻¹）	Intercellular carbon dioxide （μmol CO₂·mol⁻¹）	Transpiration rate （μmol CO₂·mol⁻¹）	Instantaneous water use efficiency（µmol CO 2​/mmol H 2O）
0	natural precipitation	0.55	0.445	0.42	0.385	2.385	0.544	33.009	74.1898	0.654805	1.374	0.0268775	28.8667	3.235	42.75	1.15253	5.29304	0.0306666	116.711	0.963105	5.4827
0	natural precipitation	0.545	0.46	0.43	0.37	2.195	0.4965	34.8795	75.8158	0.599084	1.3265	0.0264	27.8	3.235	42	0.950745	4.22416	0.0302558	111.293	0.903871	4.68281
0	natural precipitation	0.53	0.48	0.435	0.4	2.395	0.492	39.7455	82.8759	0.559974	1.372	0.0266375	27.5333	3.255	46.75	0.682976	4.88957	0.0277424	112.616	0.919071	5.30815
10	natural precipitation	0.715	0.6955	0.515	0.4875	2.57	0.542	52.071	74.8753	0.458007	1.725	0.02721	33.0667	3.605	196	2.00552	5.39926	0.0447246	129.807	1.25808	4.29615
10	natural precipitation	0.725	0.664	0.58	0.4415	2.375	0.552	55.8975	84.5022	0.499704	1.6575	0.026505	30.6	3.63	185.5	2.01239	5.455	0.0493983	131.321	1.23701	4.41388
10	natural precipitation	0.78	0.718	0.53	0.434	2.38	0.536	52.0745	72.5267	0.465362	1.688	0.0263175	32.6	3.51	199.5	2.08245	5.38183	0.049804	131.547	1.22215	4.40468
0	continuous drought	0.211	0.1185	0.2085	0.114	1.1425	0.749	26.869	226.744	3.2227	0.9815	0.0283475	57.8667	4.56	99.5	1.4816	4.0791	0.0254544	97.3798	0.624957	6.52726
0	continuous drought	0.226	0.124	0.1625	0.117	1.219	0.7365	26.5725	214.294	3.05594	0.9775	0.028765	55.9333	4.455	105.25	1.33066	4.04913	0.0264298	93.7836	0.658448	6.16123
0	continuous drought	0.2235	0.1255	0.198	0.124	1.4335	0.737	27.1015	215.953	2.99325	0.9865	0.0291275	54.3333	4.405	103	1.44233	4.06471	0.025832	96.5483	0.642835	6.3326
10	continuous drought	0.5055	0.2275	0.2445	0.1495	1.806	0.78	46.6985	205.249	2.06923	1.157	0.02604	44.9333	3.515	244.5	2.27153	4.5299	0.0364562	89.0105	0.764235	5.93109
10	continuous drought	0.524	0.215	0.2065	0.141	1.791	0.7095	47.774	222.685	1.99208	1.0655	0.0298425	43.1333	3.775	234.5	2.32571	4.38501	0.0337167	83.491	0.790172	5.5952
10	continuous drought	0.58	0.223	0.302	0.1515	1.7755	0.678	45.551	204.32	1.80922	1.0525	0.0296275	41.8	3.48	244	2.1282	4.66387	0.0359545	87.3349	0.762226	6.16265
0	intense drought	0.242	0.107	0.217	0.1095	1.4055	0.625	25.79	241.028	2.88713	0.8415	0.0301675	15.8667	2.1	24.75	1.09687	1.91576	0.0224559	270.924	0.428561	4.47279
0	intense drought	0.239	0.107	0.2095	0.107	1.1175	0.625	25.146	234.954	2.92095	0.839	0.03141	15.3333	2.49	23.25	1.1131	1.9426	0.0155564	274.385	0.468491	4.15195
0	intense drought	0.2685	0.106	0.227	0.099	1.3995	0.625	25.156	237.456	3.05574	0.83	0.0321475	17.5333	2.445	21.25	1.08846	1.92415	0.0232089	266.219	0.469037	4.16318
10	intense drought	0.235	0.1025	0.255	0.108	1.65	0.632	25.2945	246.818	3.00269	0.8425	0.0298875	25.3333	2.81	42.25	1.2197	3.47275	0.029386	232.818	0.524957	6.61421
10	intense drought	0.22	0.105	0.245	0.1055	1.725	0.648	25.678	244.624	3.07891	0.8585	0.029275	24	2.995	41.75	1.22423	3.44052	0.0216057	234.782	0.558448	6.19642
10	intense drought	0.24	0.108	0.255	0.108	1.71	0.6315	27.727	258.256	2.92413	0.8475	0.0291275	26	2.97	44.25	1.13504	3.77704	0.0205847	238.182	0.542835	6.99477
