# Supplementary material for: Drought Severity and Nitrogen Addition Interactively Modulate Seedling Growth and Resource-Use Strategies of Quercus wutaishanica
Source: Biology (Basel). 2026 Jun 24;15(13):991. doi: 10.3390/biology15130991 (PMC13359880; doi:10.3390/biology15130991)
Supplement: Supplementary file 1 [file biology-15-00991-s001.zip › Summary of meteorological data for Jingyuan County.xls]

## Sheet: S1
Meteorological Data Summary: Jingyuan County
Date	Monthly Precipitation （mm）	Mean Monthly Precipitation （mm）	Interval between two rainfall events （day）	Maximum interval between consecutive rainfall events （day）	Number of rainfall events
1979-01	6.2	0.2	3.29	12	7
1979-02	7.8	0.278571	3	11	7
1979-03	21.26	0.685806	0.88	5	17
1979-04	25.69	0.856333	1.14	8	14
1979-05	25.58	0.825161	1.21	11	14
1979-06	82.61	2.75367	1.07	7	15
1979-07	239.08	7.71226	0.03	1	29
1979-08	164.75	5.31452	0.25	2	25
1979-09	67.77	2.259	0.3	2	22
1979-10	10.92	0.352258	1.38	9	13
1979-11	20.22	0.674	2.33	8	9
1979-12	4.09	0.131935	3.43	10	7
1980-01	6.48	0.209032	1.82	13	12
1980-02	4.03	0.138966	0.87	4	16
1980-03	24.97	0.805484	0.43	3	22
1980-04	20.72	0.690667	0.43	3	22
1980-05	48.77	1.57323	0.25	2	25
1980-06	142.18	4.73933	0.26	2	24
1980-07	133.13	4.29452	0.29	4	25
1980-08	81.67	2.63452	0.29	2	25
1980-09	58.62	1.954	0.61	3	19
1980-10	38.95	1.25645	0.5	4	21
1980-11	3.78	0.126	4	16	7
1980-12	0.65	0.0209677	15	17	3
1981-01	0.56	0.0193103	2.33	11	10
1981-02	3.96	0.141429	2.11	10	10
1981-03	20.32	0.655484	1.31	6	14
1981-04	81.41	2.71367	0.21	2	25
1981-05	19.89	0.641613	1.13	8	16
1981-06	146.04	4.868	0.16	2	26
1981-07	131.09	4.22871	0.3	3	24
1981-08	173.59	5.59968	0.35	4	24
1981-09	86.87	2.89567	0.2	2	26
1981-10	17.33	0.559032	1	5	16
1981-11	9.71	0.323667	1.07	6	16
1981-12	3.32	0.107097	1.67	8	13
1982-01	2.5	0.0806452	3	11	9
1982-02	8.17	0.291786	0.47	3	20
1982-03	4.33	0.139677	1.13	5	16
1982-04	4.65	0.155	2.44	8	10
1982-05	25.21	0.813226	1.38	4	14
1982-06	19.71	0.657	0.88	5	17
1982-07	29.04	0.936774	1.38	9	14
1982-08	58.74	1.89484	0.76	3	18
1982-09	51.26	1.70867	0.61	5	19
1982-10	22.07	0.711935	1.07	7	16
1982-11	5.17	0.172333	2.88	11	9
1982-12	0.8	0.0258065	6.75	15	5
1983-01	2.82	0.0909677	2.44	11	10
1983-02	2.06	0.0735714	3.83	15	7
1983-03	14.87	0.479677	1.21	7	15
1983-04	38.59	1.5436	1.27	5	12
1983-05	74.46	2.40194	0.67	8	19
1983-06	70.21	2.34033	1	4	16
1983-07	20.19	0.65129	0.72	4	19
1983-08	82.48	2.66065	0.94	4	17
1983-09	114.29	3.80967	0.58	4	20
1983-10	39.9	1.2871	0.78	7	19
1983-11	2.87	0.0956667	5	10	6
1983-12	0.91	0.0293548	3.57	18	8
1984-01	2.68	0.0864516	1.91	15	12
1984-02	1.23	0.0424138	2.33	9	10
1984-03	3.66	0.118065	2.2	8	11
1984-04	24.11	0.803667	1.82	8	12
1984-05	28.54	0.920645	1.14	7	15
1984-06	78.42	2.614	0.67	3	19
1984-07	81.32	2.62323	0.36	2	23
1984-08	53.92	1.73935	0.88	5	17
1984-09	80.58	2.686	0.19	2	27
1984-10	14.85	0.479032	1.58	12	13
1984-11	0.94	0.0313333	2.88	12	9
1984-12	7.57	0.244194	3	11	9
1985-01	1.91	0.0795833	3	9	7
1985-02	0.47	0.0167857	3.67	10	7
1985-03	3.24	0.104516	1.46	6	14
1985-04	19.08	0.636	3.29	10	8
1985-05	73.12	2.35871	1.67	7	13
1985-06	49.47	1.649	0.93	4	16
1985-07	64.89	2.09323	1	3	16
1985-08	80.04	2.668	0.48	4	22
1985-09	105.35	3.51167	0.63	4	20
1985-10	34.6	1.11613	0.82	5	18
1985-11	0.23	0.00766667	9.33	23	4
1985-12	3.48	0.112258	4.33	13	7
1986-01	0.07	0.00225806	7	12	5
1986-02	0.87	0.0310714	6.25	12	5
1986-03	7.35	0.237097	1.81	7	12
1986-04	5.61	0.187	1.31	6	14
1986-05	22.74	0.733548	0.68	5	18
1986-06	98.41	3.28033	0.61	5	19
1986-07	42.82	1.38129	0.75	5	17
1986-08	68.7	2.21613	0.76	5	18
1986-09	29.7	1.02414	1.21	5	15
1986-10	15.75	0.508065	1.13	4	16
1986-11	6.88	0.245714	1.9	5	11
1986-12	6.82	0.22	4	11	7
1987-01	0	0	31	31	2
1987-02	4.59	0.163929	3.14	9	8
1987-03	18.02	0.58129	1.21	6	15
1987-04	20.46	0.682	1.5	6	13
1987-05	52.66	1.69871	0.36	2	23
1987-06	62.24	2.07467	0.76	3	18
1987-07	88.45	2.85323	0.48	3	22
1987-08	52.6	1.69677	0.82	4	18
1987-09	53.7	1.79	0.88	3	17
1987-10	26.3	0.848387	1.21	7	15
1987-11	9.51	0.317	2.75	10	9
1987-12	0	0	31	31	2
1988-01	1.55	0.05	9.67	16	4
1988-02	9.3	0.32069	0.93	7	16
1988-03	28.07	0.905484	0.88	9	17
1988-04	16.89	0.563	2.22	8	10
1988-05	78.2	2.52258	0.29	2	25
1988-06	75.3	2.51	0.76	4	18
1988-07	92.86	2.99548	0.15	1	27
1988-08	142.14	4.58516	0.41	4	23
1988-09	40.09	1.33633	0.26	2	24
1988-10	29.09	0.938387	0.5	4	21
1988-11	0.74	0.0246667	9	13	4
1988-12	1.87	0.0603226	4.33	23	6
1989-01	6.55	0.21129	1.67	9	13
1989-02	12.39	0.4425	1.33	6	13
1989-03	12.76	0.411613	0.88	5	17
1989-04	48.12	1.604	0.82	5	18
1989-05	25.8	0.832258	0.94	6	17
1989-06	62.38	2.07933	0.58	3	20
1989-07	76.23	2.45903	0.48	3	22
1989-08	126.83	4.09129	0.55	3	21
1989-09	38.98	1.29933	1	5	16
1989-10	26.52	0.855484	0.58	7	13
1989-11	24.88	0.829333	0.82	6	12
1989-12	5.81	0.187419	3.57	10	8
1990-01	6.18	0.199355	5.5	7	5
1990-02	10.52	0.375714	1.75	5	14
1990-03	29.66	0.956774	0.88	7	17
1990-04	46.72	1.55733	0.61	4	19
1990-05	45.48	1.4671	1	6	5
1990-06	45.33	1.511	0.33	2	22
1990-07	108.17	3.48935	0.47	2	20
1990-08	100.51	3.24226	0.6	4	21
1990-09	74.18	2.47267	0.81	5	17
1990-10	52.03	1.67839	0.57	3	15
1990-11	11.36	0.378667	1.9	8	11
1990-12	0.25	0.00806452	4	4	2
1991-01	6.12	0.197419	2.75	10	9
1991-02	3.22	0.115	2.38	7	9
1991-03	20.43	0.659032	1.23	7	14
1991-04	24.29	0.809667	0.82	4	12
1991-05	83.82	2.70387	0.81	10	17
1991-06	33.57	1.119	0.64	2	15
1991-07	38	1.22581	0.8	5	16
1991-08	45.45	1.46613	0.61	4	19
1991-09	24.8	0.826667	0.81	10	17
1991-10	17.41	0.561613	1.44	5	10
1991-11	4.18	0.139333	11.5	25	3
1991-12	4.95	0.159677	3.17	11	7
1992-01	0.19	0.00612903	0	0	1
1992-02	1.76	0.0606897	2.86	9	8
1992-03	17.15	0.553226	1.23	10	14
1992-04	11.11	0.370333	2	11	10
1992-05	31.42	1.01355	0.43	7	22
1992-06	109.28	3.64267	0.61	3	19
1992-07	92.14	3.07133	0.31	3	17
1992-08	147.86	4.76968	0.38	3	22
1992-09	51.34	1.71133	0.17	1	19
1992-10	41.71	1.34548	0.73	5	16
1992-11	5.97	0.199	1.5	3	3
1992-12	0.31	0.01	1	2	3
1993-01	5.31	0.17129	0.88	5	9
1993-02	4.05	0.144643	1.29	5	8
1993-03	18.77	0.605484	0.31	4	14
1993-04	14.02	0.467333	1.15	5	14
1993-05	39.59	1.2771	0.75	4	16
1993-06	33.31	1.11033	0.71	3	18
1993-07	133.28	4.29935	0.5	4	21
1993-08	64.18	2.07032	0.38	3	21
1993-09	36.37	1.21233	1.33	3	13
1993-10	26.37	0.850645	0.56	5	17
1993-11	6.36	0.212	1.63	8	9
1993-12	0.12	0.00387097	12.5	14	2
1994-01	2.7	0.0870968	3.5	12	7
1994-02	7.77	0.2775	1.78	8	10
1994-03	11.09	0.357742	1.56	6	10
1994-04	42.35	1.41167	0.6	4	16
1994-05	5.68	0.183226	1.64	5	12
1994-06	126.66	4.222	0.24	1	22
1994-07	52.88	1.70581	0.5	3	21
1994-08	52.3	1.6871	0.81	5	17
1994-09	29.53	0.984333	0.32	3	20
1994-10	46.73	1.50742	0.56	7	17
1994-11	3.87	0.129	1.89	8	10
1994-12	1.67	0.053871	2.67	14	7
1995-01	0.49	0.0158065	5.33	10	4
1995-02	4.25	0.151786	1.75	13	9
1995-03	4.19	0.135161	1.88	7	9
1995-04	7.35	0.245	1.55	11	12
1995-05	3	0.0967742	1.1	3	11
1995-06	38.48	1.28267	0.61	5	19
1995-07	75.05	2.42097	0.05	3	20
1995-08	102.06	3.29226	0.43	3	22
1995-09	30.18	1.006	1.9	8	11
1995-10	31.04	1.00129	0.85	4	14
1995-11	0.85	0.0283333	6	14	5
1995-12	1.09	0.0351613	6	10	3
1996-01	4.4	0.141935	1.11	5	10
1996-02	2.87	0.0989655	2.67	8	7
1996-03	5.68	0.183226	1.22	3	10
1996-04	9.48	0.316	1.44	6	10
1996-05	19.1	0.616129	1	5	16
1996-06	61.63	2.05433	0.59	6	18
1996-07	149.09	4.80935	0.36	3	23
1996-08	36.93	1.19129	0.56	8	19
1996-09	28.18	0.939333	1.23	6	14
1996-10	20.47	0.660323	1.55	7	12
1996-11	8.06	0.268667	1.4	9	11
1996-12	0	0	0	0	1
1997-01	3.1	0.1	3.67	8	7
1997-02	2.34	0.0835714	2.86	9	8
1997-03	6.79	0.219032	2.22	9	10
1997-04	27.33	0.911	0.8	2	16
1997-05	15.57	0.502258	0.6	5	16
1997-06	25.43	0.847667	0.53	2	20
1997-07	94.63	3.05258	0.3	6	24
1997-08	84.31	2.71968	0.07	8	15
1997-09	54.96	1.832	1.25	7	13
1997-10	9.08	0.292903	1.56	5	10
1997-11	13.49	0.449667	1.9	8	11
1997-12	0.61	0.0196774	7.67	12	4
1998-01	2.3	0.0741935	2.25	6	5
1998-02	0.64	0.0228571	0.6	3	6
1998-03	22.43	0.723548	0.56	4	17
1998-04	53.4	1.78	1.25	6	13
1998-05	115.65	3.73065	0.35	3	26
1998-06	28.92	0.964	0.71	5	18
1998-07	137.77	4.44419	0.41	3	20
1998-08	85.29	2.75129	0.25	2	25
1998-09	20.22	0.674	1.23	4	14
1998-10	35.48	1.14452	1.42	9	13
1998-11	0.43	0.0143333	8	8	2
1998-12	0.11	0.00354839	0	0	1
1999-01	0.77	0.0248387	3.6	16	6
1999-02	0.05	0.00178571	0	0	1
1999-03	5.64	0.181935	1.5	5	8
1999-04	31.33	1.04433	1.08	4	13
1999-05	70.85	2.28548	1	6	15
1999-06	62.88	2.096	0.61	4	19
1999-07	181.72	5.86194	0.3	5	24
1999-08	17.88	0.576774	0.8	6	16
1999-09	47.12	1.57067	0.45	3	21
1999-10	32.12	1.03613	0.61	3	19
1999-11	3.57	0.119	0.6	2	6
1999-12	1.14	0.0367742	0	0	1
2000-01	6.24	0.2	1.21	4	14
2000-02	4.41	0.15	0.5	7	8
2000-03	14.66	0.47	1.58	8	12
2000-04	3.67	0.12	3.5	6	6
2000-05	14.74	0.48	2.44	9	9
2000-06	93.71	3.12	0.65	6	17
2000-07	24.28	0.78	1.38	10	13
2000-08	107.94	3.48	0.33	2	21
2000-09	54.39	0.03	0.3	3	23
2000-10	56.33	1.82	0.27	1	22
2000-11	8.69	0.29	1.63	9	11
2000-12	0.97	0.03	4.67	8	3
2001-01	8.73	0.03	2.57	13	7
2001-02	9.44	0.33	1.36	6	11
2001-03	1.4	0.05	7.33	13	3
2001-04	34.72	1.16	1.07	9	14
2001-05	12.94	0.42	1.64	6	11
2001-06	81.91	2.73	0.36	2	22
2001-07	98.5	3.18	0.71	5	17
2001-08	101.96	3.29	0.63	3	19
2001-09	147.96	4.93	0.33	2	21
2001-10	19.38	0.63	0.93	5	15
2001-11	2.79	0.09	2.83	11	6
2001-12	2.55	0.08	1	7	9
2002-01	4.46	0.14	1.82	13	11
2002-02	7.67	0.27	3.33	12	6
2002-03	11.72	0.38	1.45	3	11
2002-04	38.33	1.28	2.33	11	9
2002-05	61.76	1.99	0.25	2	20
2002-06	139.16	4.64	1.23	7	13
2002-07	55.47	1.79	0.72	8	18
2002-08	89.71	2.89	0.33	3	18
2002-09	68.11	2.27	0.6	4	15
2002-10	34.49	1.11	1.67	4	12
2002-11	1.15	0.04	3.6	14	5
2002-12	5.47	0.18	1.7	11	10
2003-01	5.08	0.16	6.25	22	4
2003-02	2.56	0.09	1.7	5	10
2003-03	24.57	0.79	1	4	15
2003-04	14.83	0.49	1.45	5	11
2003-05	73.77	2.38	0.58	5	19
2003-06	41.23	1.37	1.33	9	12
2003-07	119.92	3.87	0.58	5	19
2003-08	165.12	5.33	0.5	4	20
2003-09	122.06	4.07	0.76	4	17
2003-10	65.33	2.11	1.33	8	12
2003-11	14.03	0.47	1.08	5	13
2003-12	3.76	0.12	8.67	24	3
2004-01	2.25	0.03	2.1	12	10
2004-02	6.32	0.22	3.14	7	7
2004-03	10.13	0.33	2.75	15	8
2004-04	3.95	0.13	2.63	7	8
2004-05	38.8	1.25	2.11	8	9
2004-06	41.97	1.4	1.14	5	14
2004-07	80.57	2.6	0.43	2	21
2004-08	101.91	3.29	0.5	4	20
2004-09	104.44	3.48	0.5	2	20
2004-10	21.3	0.69	0.88	4	16
2004-11	5.44	0.03	4	10	6
2004-12	3.97	0.13	2.5	17	8
2005-01	1.28	0.04	2.43	6	7
2005-02	7.54	0.27	1.89	7	9
2005-03	8.34	0.27	1.8	8	10
2005-04	15.69	0.52	3.83	7	6
2005-05	59.69	1.93	0.67	4	18
2005-06	81.31	2.71	1.14	4	14
2005-07	148.55	4.79	1	5	15
2005-08	55.97	1.81	0.58	4	19
2005-09	72.8	2.43	0.67	3	18
2005-10	34.05	1.1	1	3	14
2005-11	0.85	0.03	2.67	12	6
2005-12	0.33	0.01	9	25	3
2006-01	5.97	0.19	2.8	12	5
2006-02	15.62	0.56	1.08	5	13
2006-03	9.88	0.32	2.5	6	6
2006-04	13.28	0.44	1.89	8	9
2006-05	76.51	2.47	0.71	3	17
2006-06	3.87	0.13	0.8	5	15
2006-07	87.39	2.82	0.71	4	17
2006-08	119.58	3.86	0.63	5	19
2006-09	77.87	2.6	0.56	3	18
2006-10	111.2	3.59	0.88	4	16
2006-11	7.18	0.24	2.11	12	9
2006-12	1.25	0.04	4.8	15	5
2007-01	4.15	0.13	3.33	9	3
2007-02	3.7	0.13	6	16	4
2007-03	20.99	0.68	1.33	5	9
2007-04	9.1	0.3	2.11	6	9
2007-05	13.45	0.43	4	9	6
2007-06	76.19	2.54	0.88	6	16
2007-07	70.87	2.29	0.67	3	18
2007-08	68.63	2.21	1.5	11	12
2007-09	83.63	2.79	1.07	9	14
2007-10	75.23	2.43	0.88	7	16
2007-11	0.83	0.03	2.89	9	1
2007-12	1.51	0.05	2.38	11	8
2008-01	12.6	0.41	0.93	10	14
2008-02	3.87	0.13	2.57	5	7
2008-03	7.96	0.26	4.17	10	6
2008-04	13.31	0.44	1.33	5	9
2008-05	13.8	0.45	2.58	13	7
2008-06	61.81	2.06	0.93	4	15
2008-07	59.08	1.91	1.38	6	13
2008-08	63.86	2.06	0.93	5	15
2008-09	97.83	3.26	0.44	5	18
2008-10	15.91	0.51	1.33	4	9
2008-11	3.64	0.12	1.89	9	9
2008-12	0.11	0.01	1.89	2	1
2009-01	1.6	0.05	5	19	5
2009-02	11.04	0.39	2.38	10	8
2009-03	15.61	0.5	2.25	8	8
2009-04	13.76	0.46	3.29	7	7
2009-05	36.19	1.17	1.08	6	13
2009-06	23.45	0.78	4.4	10	5
2009-07	83.52	2.69	1.21	4	14
2009-08	109.75	3.54	0.93	4	14
2009-09	32.6	1.09	0.53	4	15
2009-10	28.63	0.92	2.22	12	9
2009-11	20.29	0.67	2.86	10	7
2009-12	1.65	0.05	3	5	5
2010-01	0	0	2.34
2010-02	6.2	0.22	3.67	13	6
2010-03	18.6	0.6	2.44	9	9
2010-04	43.29	1.44	2.33	8	6
2010-05	58.94	1.9	1.21	6	14
2010-06	48.67	1.62	1.64	11	11
2010-07	198.03	6.39	0.71	3	14
2010-08	80.3	2.59	0.36	2	22
2010-09	83.84	2.79	0.61	7	18
2010-10	35.6	1.15	2.33	5	9
2010-11	0.38	0.01	3.33		1
2010-12	4.22	0.14	11	22	2
2011-01	5.4	0.17	1.55	7	11
2011-02	4.16	0.15	1.8	8	10
2011-03	7.75	0.25	5.2	13	5
2011-04	2.82	0.09	3.83	9	6
2011-05	43.35	1.4	1.8	5	10
2011-06	25.01	0.83	2.63	15	8
2011-07	87.41	2.82	0.4	3	20
2011-08	100.55	3.24	1.08	13	12
2011-09	166.32	5.54	0.8	8	15
2011-10	41.77	1.36	1.5	8	12
2011-11	48.35	1.6	1.15	6	13
2011-12	2.96	0.1	0.5	2	4
2012-01	7.4	0.24	3	6	7
2012-02	4.77	0.16	2.22	7	9
2012-03	17.55	0.57	1.25	6	12
2012-04	34.4	1.15	2	8	10
2012-05	47.57	1.53	1.08	6	13
2012-06	77.67	2.59	1.42	9	12
2012-07	60.14	1.94	0.76	5	17
2012-08	146.01	4.71	0.55	2	20
2012-09	64.87	2.16	1.67	4	9
2012-10	12.32	0.4	1.27	5	11
2012-11	4.93	0.16	3.29	6	7
2012-12	1.17	0.04	3.67	14	6
2013-01	0.86	0.03	2.5	13	2
2013-02	7.82	0.28	4.25	9	4
2013-03	2.55	0.08		24	1
2013-04	31.84	1.06	2.22	13	9
2013-05	89.32	2.88	0.75	4	16
2013-06	93.32	3.11	1.17	4	12
2013-07	235.29	7.59	0.55	3	20
2013-08	98.45	3.18	2.38	11	8
2013-09	135.03	4.5	0.93	5	15
2013-10	26.64	0.86	1.4	8	15
2013-11	9.87	0.33	3.6	12	5
2013-12	1.01	0.03	5	13	4
2014-01	0.22	0.01		5	1
2014-02	15.29	0.55	1.15	9	13
2014-03	11.84	0.38	2.33	12	9
2014-04	70.84	2.36	0.76	4	17
2014-05	12.93	0.42	2.14	7	7
2014-06	54.76	1.83	1.31	4	13
2014-07	32.91	1.06	1.44	5	9
2014-08	88.5	2.85	1.14	5	14
2014-09	202.08	6.74	1.07	4	14
2014-10	36.41	1.17	2	8	10
2014-11	8.29	0.28	2.22	7	9
2014-12	0.37	0.01		8	1
2015-01	3.71	0.12	4.17	10	6
2015-02	1.72	0.06	4.2	14	5
2015-03	18.55	0.6	1.82	6	11
2015-04	73.95	2.47	1.64	10	11
2015-05	65.47	2.11	1.38	5	13
2015-06	73.67	2.46	1.14	4	14
2015-07	27.89	0.9	0.93	3	14
2015-08	60.88	1.96	1.45	10	11
2015-09	95.3	3.18	1.07	5	14
2015-10	33.91	1.09	1.31	5	13
2015-11	24.7	0.82	0.92	3	12
2015-12	7.96	0.26	2.83	10	6
2016-01	2.13	0.07	4.25	9	4
2016-02	4.5	0.16	4.25	8	4
2016-03	20.48	0.66	1.78	7	9
2016-04	37.12	1.24	1.8	8	10
2016-05	62.23	2	1	5	15
2016-06	98.36	3.28	0.45	6	20
2016-07	98.9	3.2	0.67	5	15
2016-08	79.54	2.57	1.09	4	11
2016-09	41.51	1.38	1.08	6	13
2016-10	48.37	1.56	0.87	5	15
2016-11	0.47	0.02	6	11	4
2016-12	1.66	0.05	7.33	19	3
2017-01	1.37	0.04	5.2	20	5
2017-02	12.83	0.46	3.67	12	6
2017-03	43.27	1.4	1.07	5	14
2017-04	13.96	0.47	0.9	3	10
2017-05	50.72	1.64	1.82	6	11
2017-06	114.71	3.82	0.93	5	15
2017-07	72.91	2.35	1.33	8	12
2017-08	167.3	5.4	0.4	3	20
2017-09	21.18	0.71	0.81	4	16
2017-10	80.93	2.61	0.69	6	16
2017-11	0.92	0.03	12.5	17	2
2017-12	0.07	0.01	0.01	12	1
2018-01	14.96	0.48	1.5	16	12
2018-02	6.82	0.24	5.5	17	4
2018-03	15.9	0.51	2.33	10	9
2018-04	51.71	1.72	2.29	6	7
2018-05	58.23	1.88	1	5	13
2018-06	139.23	4.64	0.88	3	16
2018-07	229.66	7.41	0.33	4	18
2018-08	111.27	3.59	0.67	3	18
2018-09	54.78	1.83	0.73	4	15
2018-10	15.58	0.5	1.57	6	7
2018-11	25.09	0.84	0.78	3	9
2018-12	2.16	0.07	4.6	13	5
2019-01	1.13	0.04	6.5	15	4
2019-02	14.9	0.53	2.11	8	9
2019-03	5.33	0.17	1.83	3	6
2019-04	29.75	0.99	2.22	5	9
2019-05	87.31	2.82	1.64	8	11
2019-06	122.3	4.08	0.69	3	16
2019-07	96.81	3.12	0.72	6	18
2019-08	136.98	4.42	1.21	6	14
2019-09	79.96	2.67	0.71	4	14
2019-10	70.61	2.28	1.07	6	15
2019-11	40.34	1.34	0.71	3	17
2019-12	0.04	0.01	0.26	0	1
2020-01	8.18	0.26	1.38	7	13
2020-02	9.2	0.33	7.67	20	3
2020-03	7.64	0.24	2	6	10
2020-04	15.17	0.51	0.9	2	10
2020-05	54.62	1.76	0.82	4	17
2020-06	165.65	5.52	0.93	5	15
2020-07	127.56	4.11	0.41	4	17
2020-08	315.18	10.17	0.15	1	26
2020-09	68.77	2.29	0.71	6	17
2020-10	53.24	1.72	1.42	11	12
2020-11	15.71	0.52	1.14	7	14
2020-12	2.94	0.09	0.29	6	7
2021-01	1.46	0.05	0.09	23	1
2021-02	9.92	0.35	3.67	22	6
2021-03	28.82	0.93	1.31	5	13
2021-04	84	2.8	0.26	3	19
2021-05	53.18	1.72	1.44	6	9
2021-06	40.81	1.36	1	6	15
2021-07	55.54	1.79	0.69	3	16
2021-08	68.59	2.21	0.94	7	16
2021-09	139.31	4.51	0.75	4	16
2021-10	96.1	3.1	0.45	4	20
2021-11	7.02	0.23	4.6	21	5
2021-12	5.6	0.18	4	13	5
2022-01	10.46	0.34	3	14	7
2022-02	19.35	0.69	0.7	3	10
2022-03	4.06	0.13	4	9	6
2022-04	32.14	1.07	1.31	10	13
2022-05	41.61	1.34	1.21	7	14
2022-06	51.32	1.71	1.45	6	11
2022-07	85.28	2.75	0.53	4	17
2022-08	90.67	2.92	1	12	15
2022-09	41.02	1.37	0.67	3	15
2022-10	56.2	1.81	0.93	9	15
2022-11	6.44	0.21	1.75	7	4
2022-12	0.344	0.01	14	14	2
2023-01	2.41	0.08	4.5	10	4
2023-02	20.77	0.74	1.44	6	9
2023-03	16.45	0.53	1.82	10	11
2023-04	74.87	2.5	0.92	5	12
2023-05	88.78	2.86	0.55	5	20
2023-06	41.64	1.34	1.36	7	11
2023-07	115.76	3.73	0.87	7	15
2023-08	88.48	2.85	0.73	4	15
2023-09	112.34	3.74	0.88	6	16
2023-10	76.33	2.46	0.42	3	12
2023-11	0.83	0.03	6.2	10	2
2023-12	1.87	0.06	2.75	9	4
